# Supplementary material for: Integrating Oxygen and 3D Cell Culture System: A Simple Tool to Elucidate the Cell Fate Decision of hiPSCs
Source: Int J Mol Sci. 2022 Jun 30;23(13):7272. doi: 10.3390/ijms23137272 (PMC9266965; doi:10.3390/ijms23137272)
Supplement: Supplementary file 1 [file ijms-23-07272-s001.zip]

Archive with 1 entries (1 files):
- ijms-1729580-supplementary.pdf
